# Supplementary material for: Sexual Development of the Hermaphroditic Scallop Argopecten irradians Revealed by Morphological, Endocrine and Molecular Analysis
Source: Front Cell Dev Biol. 2021 Mar 16;9:646754. doi: 10.3389/fcell.2021.646754 (PMC8007870; doi:10.3389/fcell.2021.646754)
Supplement: Supplementary Material 1 — The registration numbers of the protein sequences used in the phylogenetic tree. [file Table_1.XLSX]

## Sheet: Sheet1
Appendices:Supplemental material 1
The registration numbers of the protein sequences used in the phylogenetic tree
Gene	Species	Registration number
FoxL2	Homo sapiens	AAY21823.1
	Mus musculus	NP_036150.1
	Gallus gallus	NP_001012630.1
	Xenopus laevis	BAG69484.1
	Danio rerio	AAI16586.1
	Dicentrarchus labrax	AGS36082.1
	Oreochromis niloticus	AAT36328.1
	Lottia gigantea	BAQ19215.1
	Crassostrea gigas	ACN80999.1
	Crassostrea virginica	XP_022345405.1
	Pinctada margaritifera	AIE16098.1
	Pinctada maxima	ATJ00808.1
	Patinopecten yessoensis	BAV57519.1
	Chlamys farreri	AFB35647.1
	Suberites domuncula	CAE51212.1
FoxL3	Danio rerio	AAI62838.1
	Dicentrarchus labrax	AFV13295.1
	Oncorhynchus mykiss	NP_001117956.1
Dmrt5	Homo sapiens	Q96SC8.2
	Mus musculus	AAN10254.1
	Xenopus laevis	AAI70170.1
	Danio rerio	AAU85258.1
Dmrt4	Homo sapiens	AAI30436.1
	Mus musculus	AAN77234.1
	Xenopus laevis	AAV66322.1
Dmrt4/5	Crassostrea gigas	ABS88697.1
	Pinctada fucata	AIW04133.1
	Chlamys farreri	ADK55063.1
	Mimachlamys nobilis	AHW85420.1
	Lingula anatinas	XP_013419494.1
Dmrt3	Homo sapiens	NP_067063.1
	Mus musculus	NP_796334.2
	Danio rerio	AAU89440.1
Dmrt2	Danio rerio	NP_571027.1
	Mus musculus	NP_665830.1
	Homo sapiens	AAD40475.1
	Pinctada martensii	ADD97887.1
	Lingula anatinas	XP_013397304.1
Dmrt1	Homo sapiens	NP_068770.2
	Mus musculus	NP_056641.2
	Xenopus laevis	BAE45870.1
	Danio rerio	AAU04562.1
Dmrt1L	Mimachlamys nobilis	AHW85419.1
	Patinopecten yessoensis	XP_021353714.1
DSX	Drosophila melanogaster	NP_731197.1
	Bombyx mori	AGS48306.1
MAB-3	Caenorhabditis elegans	NP_001022464.1
